# Supplementary material for: COVID-19 Vaccination Status as Well as Factors Associated with COVID-19 Vaccine Acceptance and Hesitancy among Prisoners and the Implications
Source: Vaccines (Basel). 2023 Jun 9;11(6):1081. doi: 10.3390/vaccines11061081 (PMC10301173; doi:10.3390/vaccines11061081)
Supplement: Supplementary file 1 [file vaccines-11-01081-s001.zip]

Archive with 1 entries (1 files):
- vaccines-2378471-supplementary.pdf
